# Supplementary material for: Faecal glucocorticoid metabolites as a measure of adrenocortical activity in polar bears (Ursus maritimus)
Source: Conserv Physiol. 2020 Apr 4;8(1):coaa012. doi: 10.1093/conphys/coaa012 (PMC7125046; doi:10.1093/conphys/coaa012)
Supplement: Supplementary_coaa012 [file supplementary_coaa012.zip]

Archive with 4 entries (3 files):
- Supplementary_coaa012/
- Supplementary_coaa012/CONPHYS-2019-108_SuppDataIII_aic_of_all_candidate_models_coaa012.csv
- Supplementary_coaa012/Heinetal_Polar_Bears_FGM_SupplementaryData_II_coaa012.docx
- Supplementary_coaa012/Heinetal_Polar_Bears_FGM_SupplementaryData_I_coaa012.docx
