# Supplementary material for: Faecal glucocorticoid metabolites as a measure of adrenocortical activity in polar bears (Ursus maritimus)
Source: Conserv Physiol. 2020 Apr 4;8(1):coaa012. doi: 10.1093/conphys/coaa012 (PMC7125046; doi:10.1093/conphys/coaa012)
Supplement: Supplementary_coaa012 [file supplementary_coaa012.zip › Supplementary_coaa012/CONPHYS-2019-108_SuppDataIII_aic_of_all_candidate_models_coaa012.csv]

formula	aic
log_transf_ng_per_g~1 + social tension + transport + environmental changes + other disturbances + older12h	103,2425252
log_transf_ng_per_g~1 + female + social tension + transport + environmental changes + other disturbances + older12h + female:social tension	103,7531353
log_transf_ng_per_g~1 + social tension + transport + environmental changes + other disturbances + diarrhoea + older12h	104,9044865
log_transf_ng_per_g~1 + female + social tension + transport + environmental changes + other disturbances + older12h	105,2406178
log_transf_ng_per_g~1 + female + social tension + transport + environmental changes + other disturbances + diarrhoea + older12h + female:social tension	105,4362332
log_transf_ng_per_g~1 + social tension + transport + environmental changes + other disturbances	106,3958879
log_transf_ng_per_g~1 + female + social tension + transport + environmental changes + other disturbances + diarrhoea + older12h	106,9030857
log_transf_ng_per_g~1 + female + social tension + transport + environmental changes + other disturbances + female:social tension	107,0270544
log_transf_ng_per_g~1 + social tension + transport + environmental changes + other disturbances + diarrhoea	108,1301268
log_transf_ng_per_g~1 + female + social tension + transport + environmental changes + other disturbances	108,395863
log_transf_ng_per_g~1 + female + social tension + transport + environmental changes + other disturbances + diarrhoea + female:social tension	108,7797052
log_transf_ng_per_g~1 + season + social tension + transport + environmental changes + other disturbances + older12h	109,0936967
log_transf_ng_per_g~1 + season + female + social tension + transport + environmental changes + other disturbances + older12h + female:social tension	109,7162317
log_transf_ng_per_g~1 + female + social tension + transport + environmental changes + other disturbances + diarrhoea	110,1300232
log_transf_ng_per_g~1 + social tension + transport + other disturbances + older12h	110,335131
log_transf_ng_per_g~1 + social tension + environmental changes + other disturbances + older12h	110,482066
log_transf_ng_per_g~1 + social tension + transport + other disturbances + diarrhoea + older12h	110,5258903
log_transf_ng_per_g~1 + season + social tension + transport + environmental changes + other disturbances + diarrhoea + older12h	110,7625611
log_transf_ng_per_g~1 + female + social tension + transport + other disturbances + older12h + female:social tension	110,9719799
log_transf_ng_per_g~1 + season + female + social tension + transport + environmental changes + other disturbances + older12h	111,0921619
log_transf_ng_per_g~1 + female + social tension + transport + other disturbances + diarrhoea + older12h + female:social tension	111,195472
log_transf_ng_per_g~1 + season + female + social tension + transport + environmental changes + other disturbances + diarrhoea + older12h + female:social tension	111,4036108
log_transf_ng_per_g~1 + female + social tension + environmental changes + other disturbances + older12h + female:social tension	111,9045101
log_transf_ng_per_g~1 + social tension + environmental changes + other disturbances + diarrhoea + older12h	112,1682377
log_transf_ng_per_g~1 + season + social tension + transport + environmental changes + other disturbances	112,2323099
log_transf_ng_per_g~1 + social tension + environmental changes + other disturbances	112,3218407
log_transf_ng_per_g~1 + female + social tension + transport + other disturbances + older12h	112,3344006
log_transf_ng_per_g~1 + female + social tension + environmental changes + other disturbances + older12h	112,4797964
log_transf_ng_per_g~1 + female + social tension + transport + other disturbances + diarrhoea + older12h	112,525679
log_transf_ng_per_g~1 + social tension + transport + other disturbances	112,6085071
log_transf_ng_per_g~1 + season + female + social tension + transport + environmental changes + other disturbances + diarrhoea + older12h	112,7617205
log_transf_ng_per_g~1 + season + female + social tension + transport + environmental changes + other disturbances + female:social tension	112,9926385
log_transf_ng_per_g~1 + social tension + transport + other disturbances + diarrhoea	113,0417065
log_transf_ng_per_g~1 + female + social tension + transport + other disturbances + female:social tension	113,3478514
log_transf_ng_per_g~1 + female + social tension + environmental changes + other disturbances + diarrhoea + older12h + female:social tension	113,6086824
log_transf_ng_per_g~1 + female + social tension + environmental changes + other disturbances + female:social tension	113,7863532
log_transf_ng_per_g~1 + female + social tension + transport + other disturbances + diarrhoea + female:social tension	113,8117819
log_transf_ng_per_g~1 + season + female + social tension + transport + environmental changes + other disturbances + older12h + season:female + female:social tension	113,9439178
log_transf_ng_per_g~1 + season + social tension + transport + environmental changes + other disturbances + diarrhoea	113,9671057
log_transf_ng_per_g~1 + social tension + environmental changes + other disturbances + diarrhoea	114,0671878
log_transf_ng_per_g~1 + female + social tension + environmental changes + other disturbances + diarrhoea + older12h	114,1654807
log_transf_ng_per_g~1 + season + female + social tension + transport + environmental changes + other disturbances	114,2319953
log_transf_ng_per_g~1 + female + social tension + environmental changes + other disturbances	114,3151745
log_transf_ng_per_g~1 + female + social tension + transport + other disturbances	114,6082529
log_transf_ng_per_g~1 + season + female + social tension + transport + environmental changes + other disturbances + diarrhoea + female:social tension	114,7434979
log_transf_ng_per_g~1 + female + social tension + transport + other disturbances + diarrhoea	115,0409619
log_transf_ng_per_g~1 + season + female + social tension + transport + environmental changes + other disturbances + older12h + season:female	115,0627985
log_transf_ng_per_g~1 + female + social tension + environmental changes + other disturbances + diarrhoea + female:social tension	115,5476777
log_transf_ng_per_g~1 + season + female + social tension + transport + environmental changes + other disturbances + diarrhoea + older12h + season:female + female:social tension	115,6672256
log_transf_ng_per_g~1 + season + female + social tension + transport + environmental changes + other disturbances + diarrhoea	115,9664158
log_transf_ng_per_g~1 + season + social tension + environmental changes + other disturbances + older12h	116,0073498
log_transf_ng_per_g~1 + female + social tension + environmental changes + other disturbances + diarrhoea	116,0598266
log_transf_ng_per_g~1 + season + social tension + transport + other disturbances + older12h	116,1914479
log_transf_ng_per_g~1 + season + social tension + transport + other disturbances + diarrhoea + older12h	116,3954366
log_transf_ng_per_g~1 + season + female + social tension + transport + environmental changes + other disturbances + diarrhoea + older12h + season:female	116,7673588
log_transf_ng_per_g~1 + season + female + social tension + transport + other disturbances + older12h + female:social tension	116,9428784
log_transf_ng_per_g~1 + social tension + other disturbances + older12h	117,1230657
log_transf_ng_per_g~1 + season + female + social tension + transport + other disturbances + diarrhoea + older12h + female:social tension	117,1728847
log_transf_ng_per_g~1 + season + female + social tension + transport + environmental changes + other disturbances + season:female + female:social tension	117,2856772
log_transf_ng_per_g~1 + social tension + other disturbances + diarrhoea + older12h	117,4150367
log_transf_ng_per_g~1 + season + female + social tension + environmental changes + other disturbances + older12h + female:social tension	117,628147
log_transf_ng_per_g~1 + season + social tension + environmental changes + other disturbances + diarrhoea + older12h	117,6947997
log_transf_ng_per_g~1 + season + social tension + environmental changes + other disturbances	117,8115905
log_transf_ng_per_g~1 + season + female + social tension + environmental changes + other disturbances + older12h	118,0024639
log_transf_ng_per_g~1 + season + female + social tension + transport + other disturbances + older12h	118,1908938
log_transf_ng_per_g~1 + social tension + other disturbances	118,2490438
log_transf_ng_per_g~1 + season + female + social tension + transport + environmental changes + other disturbances + season:female	118,3010995
log_transf_ng_per_g~1 + season + female + social tension + transport + other disturbances + diarrhoea + older12h	118,3954323
log_transf_ng_per_g~1 + season + social tension + transport + other disturbances	118,4422739
log_transf_ng_per_g~1 + female + social tension + other disturbances + older12h + female:social tension	118,6040222
log_transf_ng_per_g~1 + social tension + other disturbances + diarrhoea	118,7387079
log_transf_ng_per_g~1 + season + social tension + transport + other disturbances + diarrhoea	118,8768984
log_transf_ng_per_g~1 + female + social tension + other disturbances + diarrhoea + older12h + female:social tension	118,9304201
log_transf_ng_per_g~1 + season + female + social tension + transport + environmental changes + other disturbances + diarrhoea + season:female + female:social tension	119,0709887
log_transf_ng_per_g~1 + female + social tension + other disturbances + older12h	119,1190814
log_transf_ng_per_g~1 + season + female + social tension + transport + other disturbances + female:social tension	119,3120799
log_transf_ng_per_g~1 + season + female + social tension + environmental changes + other disturbances + diarrhoea + older12h + female:social tension	119,3299057
log_transf_ng_per_g~1 + female + social tension + other disturbances + diarrhoea + older12h	119,4097832
log_transf_ng_per_g~1 + season + female + social tension + environmental changes + other disturbances + female:social tension	119,4700428
log_transf_ng_per_g~1 + season + social tension + environmental changes + other disturbances + diarrhoea	119,5537422
log_transf_ng_per_g~1 + season + female + social tension + environmental changes + other disturbances + diarrhoea + older12h	119,6886683
log_transf_ng_per_g~1 + female + social tension + other disturbances + female:social tension	119,7676852
log_transf_ng_per_g~1 + season + female + social tension + transport + other disturbances + diarrhoea + female:social tension	119,7710852
log_transf_ng_per_g~1 + season + female + social tension + environmental changes + other disturbances	119,7999888
log_transf_ng_per_g~1 + season + female + social tension + transport + environmental changes + other disturbances + diarrhoea + season:female	120,0697513
log_transf_ng_per_g~1 + female + social tension + other disturbances	120,240483
log_transf_ng_per_g~1 + female + social tension + other disturbances + diarrhoea + female:social tension	120,2892312
log_transf_ng_per_g~1 + season + female + social tension + transport + other disturbances	120,4415377
log_transf_ng_per_g~1 + female + social tension + other disturbances + diarrhoea	120,7284577
log_transf_ng_per_g~1 + season + female + social tension + transport + other disturbances + diarrhoea	120,8747446
log_transf_ng_per_g~1 + season + female + social tension + transport + other disturbances + older12h + season:female + female:social tension	120,9627567
log_transf_ng_per_g~1 + season + female + social tension + environmental changes + other disturbances + diarrhoea + female:social tension	121,2248757
log_transf_ng_per_g~1 + season + female + social tension + transport + other disturbances + diarrhoea + older12h + season:female + female:social tension	121,3009453
log_transf_ng_per_g~1 + season + female + social tension + environmental changes + other disturbances + diarrhoea	121,5405211
log_transf_ng_per_g~1 + season + female + social tension + environmental changes + other disturbances + older12h + season:female + female:social tension	121,810665
log_transf_ng_per_g~1 + season + female + social tension + transport + other disturbances + older12h + season:female	121,9333095
log_transf_ng_per_g~1 + season + female + social tension + environmental changes + other disturbances + older12h + season:female	122,011222
log_transf_ng_per_g~1 + season + female + social tension + transport + other disturbances + diarrhoea + older12h + season:female	122,2449095
log_transf_ng_per_g~1 + season + social tension + other disturbances + older12h	122,6328607
log_transf_ng_per_g~1 + season + social tension + other disturbances + diarrhoea + older12h	122,9292823
log_transf_ng_per_g~1 + season + female + social tension + transport + other disturbances + season:female + female:social tension	123,4300877
log_transf_ng_per_g~1 + season + female + social tension + environmental changes + other disturbances + diarrhoea + older12h + season:female + female:social tension	123,5557856
log_transf_ng_per_g~1 + season + female + social tension + environmental changes + other disturbances + season:female + female:social tension	123,6752578
log_transf_ng_per_g~1 + season + social tension + other disturbances	123,7206835
log_transf_ng_per_g~1 + season + female + social tension + environmental changes + other disturbances + diarrhoea + older12h + season:female	123,7398789
log_transf_ng_per_g~1 + season + female + social tension + environmental changes + other disturbances + season:female	123,8505456
log_transf_ng_per_g~1 + season + female + social tension + transport + other disturbances + diarrhoea + season:female + female:social tension	123,9938693
log_transf_ng_per_g~1 + season + social tension + other disturbances + diarrhoea	124,2057492
log_transf_ng_per_g~1 + season + female + social tension + other disturbances + older12h + female:social tension	124,3164273
log_transf_ng_per_g~1 + season + female + social tension + transport + other disturbances + season:female	124,3169523
log_transf_ng_per_g~1 + season + female + social tension + other disturbances + older12h	124,625751
log_transf_ng_per_g~1 + season + female + social tension + other disturbances + diarrhoea + older12h + female:social tension	124,6374313
log_transf_ng_per_g~1 + transport + environmental changes + other disturbances + older12h	124,6968124
log_transf_ng_per_g~1 + season + female + social tension + transport + other disturbances + diarrhoea + season:female	124,8548116
log_transf_ng_per_g~1 + season + female + social tension + other disturbances + diarrhoea + older12h	124,9189317
log_transf_ng_per_g~1 + season + female + social tension + other disturbances + female:social tension	125,4372605
log_transf_ng_per_g~1 + season + female + social tension + environmental changes + other disturbances + diarrhoea + season:female + female:social tension	125,4704973
log_transf_ng_per_g~1 + season + female + social tension + environmental changes + other disturbances + diarrhoea + season:female	125,6310564
log_transf_ng_per_g~1 + season + female + social tension + other disturbances	125,7069367
log_transf_ng_per_g~1 + female + social tension + transport + environmental changes + older12h + female:social tension	125,8963169
log_transf_ng_per_g~1 + season + female + social tension + other disturbances + diarrhoea + female:social tension	125,9449414
log_transf_ng_per_g~1 + season + female + social tension + other disturbances + diarrhoea	126,1879727
log_transf_ng_per_g~1 + transport + environmental changes + other disturbances + diarrhoea + older12h	126,4340652
log_transf_ng_per_g~1 + transport + environmental changes + other disturbances	126,58451
log_transf_ng_per_g~1 + female + transport + environmental changes + other disturbances + older12h	126,6967493
log_transf_ng_per_g~1 + social tension + transport + environmental changes + older12h	127,4466673
log_transf_ng_per_g~1 + female + social tension + transport + environmental changes + female:social tension	127,6418964
log_transf_ng_per_g~1 + female + social tension + transport + environmental changes + diarrhoea + older12h + female:social tension	127,7777163
log_transf_ng_per_g~1 + environmental changes + other disturbances + older12h	127,9550876
log_transf_ng_per_g~1 + season + female + social tension + other disturbances + older12h + season:female + female:social tension	128,3296047
log_transf_ng_per_g~1 + transport + environmental changes + other disturbances + diarrhoea	128,3760284
log_transf_ng_per_g~1 + female + transport + environmental changes + other disturbances + diarrhoea + older12h	128,4340561
log_transf_ng_per_g~1 + season + female + social tension + other disturbances + older12h + season:female	128,4476232
log_transf_ng_per_g~1 + female + transport + environmental changes + other disturbances	128,5834933
log_transf_ng_per_g~1 + season + female + social tension + other disturbances + diarrhoea + older12h + season:female + female:social tension	128,7727946
log_transf_ng_per_g~1 + season + female + social tension + other disturbances + diarrhoea + older12h + season:female	128,8613931
log_transf_ng_per_g~1 + environmental changes + other disturbances	129,0197994
log_transf_ng_per_g~1 + social tension + transport + environmental changes	129,0518493
log_transf_ng_per_g~1 + social tension + transport + environmental changes + diarrhoea + older12h	129,3140959
log_transf_ng_per_g~1 + female + social tension + transport + environmental changes + older12h	129,4374962
log_transf_ng_per_g~1 + season + female + social tension + other disturbances + season:female + female:social tension	129,4972763
log_transf_ng_per_g~1 + female + social tension + transport + environmental changes + diarrhoea + female:social tension	129,5623643
log_transf_ng_per_g~1 + season + female + social tension + other disturbances + season:female	129,5960442
log_transf_ng_per_g~1 + environmental changes + other disturbances + diarrhoea + older12h	129,7026189
log_transf_ng_per_g~1 + season + transport + environmental changes + other disturbances + older12h	129,8604151
log_transf_ng_per_g~1 + female + environmental changes + other disturbances + older12h	129,9515991
log_transf_ng_per_g~1 + season + female + social tension + other disturbances + diarrhoea + season:female + female:social tension	130,1213845
log_transf_ng_per_g~1 + season + female + social tension + other disturbances + diarrhoea + season:female	130,1925547
log_transf_ng_per_g~1 + female + transport + environmental changes + other disturbances + diarrhoea	130,3747254
log_transf_ng_per_g~1 + environmental changes + other disturbances + diarrhoea	130,8142011
log_transf_ng_per_g~1 + social tension + transport + environmental changes + diarrhoea	130,9613739
log_transf_ng_per_g~1 + transport + other disturbances + older12h	131,0113122
log_transf_ng_per_g~1 + female + environmental changes + other disturbances	131,0120062
log_transf_ng_per_g~1 + female + social tension + transport + environmental changes	131,0343546
log_transf_ng_per_g~1 + female + social tension + transport + environmental changes + diarrhoea + older12h	131,3043426
log_transf_ng_per_g~1 + transport + other disturbances + diarrhoea + older12h	131,4516094
log_transf_ng_per_g~1 + season + transport + environmental changes + other disturbances + diarrhoea + older12h	131,6057817
log_transf_ng_per_g~1 + female + environmental changes + other disturbances + diarrhoea + older12h	131,6986424
log_transf_ng_per_g~1 + season + female + social tension + transport + environmental changes + older12h + female:social tension	131,7573792
log_transf_ng_per_g~1 + season + transport + environmental changes + other disturbances	131,7813808
log_transf_ng_per_g~1 + season + female + transport + environmental changes + other disturbances + older12h	131,8603599
log_transf_ng_per_g~1 + female + social tension + transport + older12h + female:social tension	132,0776531
log_transf_ng_per_g~1 + transport + other disturbances	132,1680349
log_transf_ng_per_g~1 + transport + other disturbances + diarrhoea	132,8018335
log_transf_ng_per_g~1 + female + environmental changes + other disturbances + diarrhoea	132,8057787
log_transf_ng_per_g~1 + female + social tension + environmental changes + older12h + female:social tension	132,8324108
log_transf_ng_per_g~1 + female + social tension + transport + diarrhoea + older12h + female:social tension	132,8890351
log_transf_ng_per_g~1 + season + environmental changes + other disturbances + older12h	132,9144151
log_transf_ng_per_g~1 + female + social tension + transport + environmental changes + diarrhoea	132,9432416
log_transf_ng_per_g~1 + female + transport + other disturbances + older12h	133,0112735
log_transf_ng_per_g~1 + female + social tension + transport + female:social tension	133,1499957
log_transf_ng_per_g~1 + social tension + environmental changes + older12h	133,2645658
log_transf_ng_per_g~1 + season + social tension + transport + environmental changes + older12h	133,3164555
log_transf_ng_per_g~1 + social tension + transport + older12h	133,3894263
log_transf_ng_per_g~1 + female + transport + other disturbances + diarrhoea + older12h	133,4513348
log_transf_ng_per_g~1 + female + social tension + environmental changes + female:social tension	133,5157652
log_transf_ng_per_g~1 + season + transport + environmental changes + other disturbances + diarrhoea	133,5757551
log_transf_ng_per_g~1 + season + female + social tension + transport + environmental changes + female:social tension	133,5844977
log_transf_ng_per_g~1 + season + female + transport + environmental changes + other disturbances + diarrhoea + older12h	133,6055279
log_transf_ng_per_g~1 + season + female + social tension + transport + environmental changes + diarrhoea + older12h + female:social tension	133,6504075
log_transf_ng_per_g~1 + season + female + transport + environmental changes + other disturbances	133,7785105
log_transf_ng_per_g~1 + social tension + environmental changes	133,8916671
log_transf_ng_per_g~1 + season + environmental changes + other disturbances	133,9939983
log_transf_ng_per_g~1 + other disturbances + older12h	134,0557001
log_transf_ng_per_g~1 + female + social tension + transport + diarrhoea + female:social tension	134,1378868
log_transf_ng_per_g~1 + female + transport + other disturbances	134,1663381
log_transf_ng_per_g~1 + social tension + transport + diarrhoea + older12h	134,1840052
log_transf_ng_per_g~1 + social tension + transport	134,3501591
log_transf_ng_per_g~1 + other disturbances	134,492965
log_transf_ng_per_g~1 + other disturbances + diarrhoea + older12h	134,5403337
log_transf_ng_per_g~1 + season + environmental changes + other disturbances + diarrhoea + older12h	134,6666462
log_transf_ng_per_g~1 + female + social tension + environmental changes + diarrhoea + older12h + female:social tension	134,7242113
log_transf_ng_per_g~1 + female + transport + other disturbances + diarrhoea	134,7992424
log_transf_ng_per_g~1 + season + female + environmental changes + other disturbances + older12h	134,907202
log_transf_ng_per_g~1 + season + social tension + transport + environmental changes	134,9794909
log_transf_ng_per_g~1 + other disturbances + diarrhoea	135,1439265
log_transf_ng_per_g~1 + social tension + environmental changes + diarrhoea + older12h	135,1471193
log_transf_ng_per_g~1 + season + social tension + transport + environmental changes + diarrhoea + older12h	135,1980192
log_transf_ng_per_g~1 + female + social tension + environmental changes + older12h	135,2355736
log_transf_ng_per_g~1 + season + female + transport + environmental changes + other disturbances + older12h + season:female	135,2441562
log_transf_ng_per_g~1 + season + female + social tension + transport + environmental changes + older12h	135,3126893
log_transf_ng_per_g~1 + social tension + transport + diarrhoea	135,32281
log_transf_ng_per_g~1 + female + social tension + transport + older12h	135,3774693
log_transf_ng_per_g~1 + female + social tension + environmental changes + diarrhoea + female:social tension	135,4391383
log_transf_ng_per_g~1 + season + female + social tension + transport + environmental changes + diarrhoea + female:social tension	135,5113041
log_transf_ng_per_g~1 + season + female + transport + environmental changes + other disturbances + diarrhoea	135,5720521
log_transf_ng_per_g~1 + season + environmental changes + other disturbances + diarrhoea	135,7891004
log_transf_ng_per_g~1 + social tension + environmental changes + diarrhoea	135,8075001
log_transf_ng_per_g~1 + female + social tension + environmental changes	135,8531612
log_transf_ng_per_g~1 + season + female + environmental changes + other disturbances	135,9801715
log_transf_ng_per_g~1 + female + other disturbances + older12h	136,0504359
log_transf_ng_per_g~1 + female + social tension + transport + diarrhoea + older12h	136,1703054
log_transf_ng_per_g~1 + season + transport + other disturbances + older12h	136,1774409
log_transf_ng_per_g~1 + female + social tension + transport	136,3303047
log_transf_ng_per_g~1 + female + other disturbances	136,4834225
log_transf_ng_per_g~1 + female + other disturbances + diarrhoea + older12h	136,5338228
log_transf_ng_per_g~1 + season + transport + other disturbances + diarrhoea + older12h	136,6369349
log_transf_ng_per_g~1 + season + female + environmental changes + other disturbances + diarrhoea + older12h	136,6581436
log_transf_ng_per_g~1 + season + female + social tension + transport + environmental changes + older12h + season:female + female:social tension	136,6968455
log_transf_ng_per_g~1 + season + social tension + transport + environmental changes + diarrhoea	136,8972485
log_transf_ng_per_g~1 + season + female + social tension + transport + environmental changes	136,9673172
log_transf_ng_per_g~1 + season + female + transport + environmental changes + other disturbances + diarrhoea + older12h + season:female	137,0418924
log_transf_ng_per_g~1 + female + social tension + environmental changes + diarrhoea + older12h	137,1172626
log_transf_ng_per_g~1 + female + other disturbances + diarrhoea	137,1327986
log_transf_ng_per_g~1 + season + female + social tension + transport + environmental changes + diarrhoea + older12h	137,1935043
log_transf_ng_per_g~1 + season + female + transport + environmental changes + other disturbances + season:female	137,1954965
log_transf_ng_per_g~1 + female + social tension + transport + diarrhoea	137,3008496
log_transf_ng_per_g~1 + season + transport + other disturbances	137,3637224
log_transf_ng_per_g~1 + female + social tension + environmental changes + diarrhoea	137,768182
log_transf_ng_per_g~1 + season + female + environmental changes + other disturbances + diarrhoea	137,7737281
log_transf_ng_per_g~1 + season + female + social tension + transport + older12h + female:social tension	137,9410721
log_transf_ng_per_g~1 + season + transport + other disturbances + diarrhoea	138,0059418
log_transf_ng_per_g~1 + season + female + transport + other disturbances + older12h	138,1769858
log_transf_ng_per_g~1 + season + female + environmental changes + other disturbances + older12h + season:female	138,2951462
log_transf_ng_per_g~1 + season + female + social tension + transport + environmental changes + season:female + female:social tension	138,463398
log_transf_ng_per_g~1 + female + social tension + older12h + female:social tension	138,5868911
log_transf_ng_per_g~1 + season + female + social tension + transport + environmental changes + diarrhoea + older12h + season:female + female:social tension	138,6153359
log_transf_ng_per_g~1 + season + female + transport + other disturbances + diarrhoea + older12h	138,6353177
log_transf_ng_per_g~1 + female + social tension + female:social tension	138,736491
log_transf_ng_per_g~1 + season + female + social tension + environmental changes + older12h + female:social tension	138,7773782
log_transf_ng_per_g~1 + season + female + social tension + transport + diarrhoea + older12h + female:social tension	138,7886215
log_transf_ng_per_g~1 + social tension + older12h	138,8675761
log_transf_ng_per_g~1 + season + female + social tension + transport + environmental changes + diarrhoea	138,8840316
log_transf_ng_per_g~1 + social tension	138,9730223
log_transf_ng_per_g~1 + season + other disturbances + older12h	138,9893763
log_transf_ng_per_g~1 + season + female + transport + environmental changes + other disturbances + diarrhoea + season:female	139,0365155
log_transf_ng_per_g~1 + season + social tension + environmental changes + older12h	139,0670958
log_transf_ng_per_g~1 + season + female + social tension + transport + female:social tension	139,0837124
log_transf_ng_per_g~1 + season + social tension + transport + older12h	139,2577987
log_transf_ng_per_g~1 + season + female + transport + other disturbances	139,3598698
log_transf_ng_per_g~1 + season + female + environmental changes + other disturbances + season:female	139,379067
log_transf_ng_per_g~1 + season + other disturbances	139,4424643
log_transf_ng_per_g~1 + season + female + social tension + environmental changes + female:social tension	139,4650454
log_transf_ng_per_g~1 + female + social tension + diarrhoea + older12h + female:social tension	139,4693552
log_transf_ng_per_g~1 + season + other disturbances + diarrhoea + older12h	139,4894636
log_transf_ng_per_g~1 + season + social tension + environmental changes	139,699819
log_transf_ng_per_g~1 + social tension + diarrhoea + older12h	139,7367661
log_transf_ng_per_g~1 + female + social tension + diarrhoea + female:social tension	139,7607514
log_transf_ng_per_g~1 + social tension + diarrhoea	139,9853169
log_transf_ng_per_g~1 + season + female + transport + other disturbances + diarrhoea	139,9996337
log_transf_ng_per_g~1 + season + social tension + transport + diarrhoea + older12h	140,0951052
log_transf_ng_per_g~1 + season + female + social tension + transport + diarrhoea + female:social tension	140,0954474
log_transf_ng_per_g~1 + season + female + environmental changes + other disturbances + diarrhoea + older12h + season:female	140,0999874
log_transf_ng_per_g~1 + season + other disturbances + diarrhoea	140,1000424
log_transf_ng_per_g~1 + season + female + social tension + transport + environmental changes + older12h + season:female	140,1725747
log_transf_ng_per_g~1 + season + social tension + transport	140,2663381
log_transf_ng_per_g~1 + season + female + social tension + transport + environmental changes + diarrhoea + season:female + female:social tension	140,4112787
log_transf_ng_per_g~1 + season + female + social tension + environmental changes + diarrhoea + older12h + female:social tension	140,6752849
log_transf_ng_per_g~1 + female + social tension + older12h	140,8337304
log_transf_ng_per_g~1 + female + social tension	140,9306673
log_transf_ng_per_g~1 + season + social tension + environmental changes + diarrhoea + older12h	140,9575763
log_transf_ng_per_g~1 + season + female + other disturbances + older12h	140,9797681
log_transf_ng_per_g~1 + season + female + social tension + environmental changes + older12h	141,0417584
log_transf_ng_per_g~1 + season + female + environmental changes + other disturbances + diarrhoea + season:female	141,2215785
log_transf_ng_per_g~1 + season + female + social tension + transport + older12h	141,2526303
log_transf_ng_per_g~1 + season + social tension + transport + diarrhoea	141,2684957
log_transf_ng_per_g~1 + season + female + transport + other disturbances + older12h + season:female	141,3653707
log_transf_ng_per_g~1 + season + female + social tension + environmental changes + diarrhoea + female:social tension	141,3908356
log_transf_ng_per_g~1 + season + female + other disturbances	141,4265261
log_transf_ng_per_g~1 + season + female + other disturbances + diarrhoea + older12h	141,4764684
log_transf_ng_per_g~1 + season + social tension + environmental changes + diarrhoea	141,6195608
log_transf_ng_per_g~1 + season + female + social tension + environmental changes	141,6630186
log_transf_ng_per_g~1 + female + social tension + diarrhoea + older12h	141,7005674
log_transf_ng_per_g~1 + season + female + social tension + transport + environmental changes + season:female	141,7825835
log_transf_ng_per_g~1 + female + social tension + diarrhoea	141,9404491
log_transf_ng_per_g~1 + season + female + transport + other disturbances + diarrhoea + older12h + season:female	141,9781357
log_transf_ng_per_g~1 + season + female + social tension + transport + environmental changes + diarrhoea + older12h + season:female	142,0798989
log_transf_ng_per_g~1 + season + female + other disturbances + diarrhoea	142,0800913
log_transf_ng_per_g~1 + season + female + social tension + transport + diarrhoea + older12h	142,0871894
log_transf_ng_per_g~1 + season + female + social tension + transport	142,2530217
log_transf_ng_per_g~1 + season + female + transport + other disturbances + season:female	142,6096059
log_transf_ng_per_g~1 + season + female + social tension + transport + older12h + season:female + female:social tension	142,8007735
log_transf_ng_per_g~1 + season + female + social tension + environmental changes + diarrhoea + older12h	142,9306148
log_transf_ng_per_g~1 + season + female + social tension + transport + diarrhoea	143,2513491
log_transf_ng_per_g~1 + season + female + transport + other disturbances + diarrhoea + season:female	143,3933041
log_transf_ng_per_g~1 + transport + environmental changes + older12h	143,4129449
log_transf_ng_per_g~1 + season + female + social tension + environmental changes + older12h + season:female + female:social tension	143,4783225
log_transf_ng_per_g~1 + season + female + social tension + environmental changes + diarrhoea	143,5811515
log_transf_ng_per_g~1 + season + female + social tension + transport + environmental changes + diarrhoea + season:female	143,7218172
log_transf_ng_per_g~1 + season + female + social tension + transport + diarrhoea + older12h + season:female + female:social tension	143,740819
log_transf_ng_per_g~1 + season + female + social tension + transport + season:female + female:social tension	143,9038774
log_transf_ng_per_g~1 + season + female + social tension + environmental changes + season:female + female:social tension	144,1072935
log_transf_ng_per_g~1 + transport + environmental changes	144,1916361
log_transf_ng_per_g~1 + season + female + other disturbances + older12h + season:female	144,1963342
log_transf_ng_per_g~1 + season + female + social tension + older12h + female:social tension	144,5186244
log_transf_ng_per_g~1 + season + social tension + older12h	144,6518652
log_transf_ng_per_g~1 + season + female + social tension + female:social tension	144,6687022
log_transf_ng_per_g~1 + season + female + other disturbances + season:female	144,6761157
log_transf_ng_per_g~1 + season + social tension	144,7590914
log_transf_ng_per_g~1 + season + female + other disturbances + diarrhoea + older12h + season:female	144,8487273
log_transf_ng_per_g~1 + season + female + social tension + transport + diarrhoea + season:female + female:social tension	145,0011658
log_transf_ng_per_g~1 + transport + environmental changes + diarrhoea + older12h	145,3242701
log_transf_ng_per_g~1 + female + transport + environmental changes + older12h	145,4009783
log_transf_ng_per_g~1 + season + female + social tension + environmental changes + diarrhoea + older12h + season:female + female:social tension	145,4041684
log_transf_ng_per_g~1 + season + female + social tension + diarrhoea + older12h + female:social tension	145,4219925
log_transf_ng_per_g~1 + season + female + other disturbances + diarrhoea + season:female	145,4755417
log_transf_ng_per_g~1 + season + social tension + diarrhoea + older12h	145,5482106
log_transf_ng_per_g~1 + season + female + social tension + diarrhoea + female:social tension	145,7040171
log_transf_ng_per_g~1 + season + female + social tension + environmental changes + older12h + season:female	145,7178159
log_transf_ng_per_g~1 + season + social tension + diarrhoea	145,7882808
log_transf_ng_per_g~1 + season + female + social tension + transport + older12h + season:female	146,0065698
log_transf_ng_per_g~1 + season + female + social tension + environmental changes + diarrhoea + season:female + female:social tension	146,0564912
log_transf_ng_per_g~1 + environmental changes + older12h	146,0674539
log_transf_ng_per_g~1 + transport + environmental changes + diarrhoea	146,1301945
log_transf_ng_per_g~1 + female + transport + environmental changes	146,1720061
log_transf_ng_per_g~1 + environmental changes	146,2062177
log_transf_ng_per_g~1 + season + female + social tension + environmental changes + season:female	146,2893369
log_transf_ng_per_g~1 + season + female + social tension + older12h	146,6229842
log_transf_ng_per_g~1 + season + female + social tension	146,7198189
log_transf_ng_per_g~1 + season + female + social tension + transport + diarrhoea + older12h + season:female	146,9346176
log_transf_ng_per_g~1 + season + female + social tension + transport + season:female	146,9874788
log_transf_ng_per_g~1 + female + transport + environmental changes + diarrhoea + older12h	147,311781
log_transf_ng_per_g~1 + season + female + social tension + diarrhoea + older12h	147,5141659
log_transf_ng_per_g~1 + season + female + social tension + environmental changes + diarrhoea + older12h + season:female	147,6352075
log_transf_ng_per_g~1 + season + female + social tension + diarrhoea	147,7434495
log_transf_ng_per_g~1 + environmental changes + diarrhoea + older12h	147,98751
log_transf_ng_per_g~1 + female + environmental changes + older12h	148,0393678
log_transf_ng_per_g~1 + season + female + social tension + transport + diarrhoea + season:female	148,0732868
log_transf_ng_per_g~1 + female + transport + environmental changes + diarrhoea	148,110022
log_transf_ng_per_g~1 + environmental changes + diarrhoea	148,1485998
log_transf_ng_per_g~1 + female + environmental changes	148,1700498
log_transf_ng_per_g~1 + season + female + social tension + environmental changes + diarrhoea + season:female	148,2317672
log_transf_ng_per_g~1 + transport + older12h	148,904134
log_transf_ng_per_g~1 + season + transport + environmental changes + older12h	148,96063
log_transf_ng_per_g~1 + transport	149,1235781
log_transf_ng_per_g~1 + season + female + social tension + older12h + season:female + female:social tension	149,1710704
log_transf_ng_per_g~1 + season + female + social tension + season:female + female:social tension	149,2773239
log_transf_ng_per_g~1 + season + transport + environmental changes	149,795076
log_transf_ng_per_g~1 + transport + diarrhoea + older12h	149,872314
log_transf_ng_per_g~1 + female + environmental changes + diarrhoea + older12h	149,9587559
log_transf_ng_per_g~1 + female + environmental changes + diarrhoea	150,1118025
log_transf_ng_per_g~1 + season + female + social tension + diarrhoea + older12h + season:female + female:social tension	150,1739076
log_transf_ng_per_g~1 + transport + diarrhoea	150,2274703
log_transf_ng_per_g~1 + season + female + social tension + diarrhoea + season:female + female:social tension	150,4044649
log_transf_ng_per_g~1 + season + transport + environmental changes + diarrhoea + older12h	150,8784792
log_transf_ng_per_g~1 + female + transport + older12h	150,8894147
log_transf_ng_per_g~1 + season + female + transport + environmental changes + older12h	150,9518652
log_transf_ng_per_g~1	151,0447363
log_transf_ng_per_g~1 + female + transport	151,1017486
log_transf_ng_per_g~1 + season + female + social tension + older12h + season:female	151,2288586
log_transf_ng_per_g~1 + season + female + social tension + season:female	151,2934704
log_transf_ng_per_g~1 + older12h	151,3810795
log_transf_ng_per_g~1 + season + environmental changes + older12h	151,5397844
log_transf_ng_per_g~1 + season + environmental changes	151,7031134
log_transf_ng_per_g~1 + season + transport + environmental changes + diarrhoea	151,7372022
log_transf_ng_per_g~1 + season + female + transport + environmental changes	151,7773172
log_transf_ng_per_g~1 + female + transport + diarrhoea + older12h	151,8558714
log_transf_ng_per_g~1 + diarrhoea	152,1696927
log_transf_ng_per_g~1 + female + transport + diarrhoea	152,2036309
log_transf_ng_per_g~1 + season + female + social tension + diarrhoea + older12h + season:female	152,2193074
log_transf_ng_per_g~1 + diarrhoea + older12h	152,3924604
log_transf_ng_per_g~1 + season + female + social tension + diarrhoea + season:female	152,4093976
log_transf_ng_per_g~1 + season + female + transport + environmental changes + diarrhoea + older12h	152,8688119
log_transf_ng_per_g~1 + female	153,0053612
log_transf_ng_per_g~1 + female + older12h	153,3488569
log_transf_ng_per_g~1 + season + environmental changes + diarrhoea + older12h	153,4629187
log_transf_ng_per_g~1 + season + female + environmental changes + older12h	153,5120817
log_transf_ng_per_g~1 + season + environmental changes + diarrhoea	153,6466035
log_transf_ng_per_g~1 + season + female + environmental changes	153,6653319
log_transf_ng_per_g~1 + season + female + transport + environmental changes + diarrhoea	153,7184127
log_transf_ng_per_g~1 + female + diarrhoea	154,1280698
log_transf_ng_per_g~1 + female + diarrhoea + older12h	154,3581497
log_transf_ng_per_g~1 + season + transport + older12h	154,4622931
log_transf_ng_per_g~1 + season + transport	154,7313947
log_transf_ng_per_g~1 + season + female + transport + environmental changes + older12h + season:female	155,1070951
log_transf_ng_per_g~1 + season + female + environmental changes + diarrhoea + older12h	155,433836
log_transf_ng_per_g~1 + season + transport + diarrhoea + older12h	155,4525861
log_transf_ng_per_g~1 + season + female + environmental changes + diarrhoea	155,6074799
log_transf_ng_per_g~1 + season + transport + diarrhoea	155,8497897
log_transf_ng_per_g~1 + season + female + transport + environmental changes + season:female	155,8761855
log_transf_ng_per_g~1 + season + female + transport + older12h	156,4516602
log_transf_ng_per_g~1 + season	156,52845
log_transf_ng_per_g~1 + season + female + transport	156,7123632
log_transf_ng_per_g~1 + season + older12h	156,8416522
log_transf_ng_per_g~1 + season + female + transport + environmental changes + diarrhoea + older12h + season:female	157,0524109
log_transf_ng_per_g~1 + season + female + transport + diarrhoea + older12h	157,4385392
log_transf_ng_per_g~1 + season + female + environmental changes + older12h + season:female	157,5326949
log_transf_ng_per_g~1 + season + female + environmental changes + season:female	157,6370567
log_transf_ng_per_g~1 + season + diarrhoea	157,6608577
log_transf_ng_per_g~1 + season + female + transport + diarrhoea	157,8266097
log_transf_ng_per_g~1 + season + female + transport + environmental changes + diarrhoea + season:female	157,8406245
log_transf_ng_per_g~1 + season + diarrhoea + older12h	157,8664555
log_transf_ng_per_g~1 + season + female	158,4884849
log_transf_ng_per_g~1 + season + female + older12h	158,8106757
log_transf_ng_per_g~1 + season + female + environmental changes + diarrhoea + older12h + season:female	159,4820671
log_transf_ng_per_g~1 + season + female + environmental changes + diarrhoea + season:female	159,6024038
log_transf_ng_per_g~1 + season + female + diarrhoea	159,6156657
log_transf_ng_per_g~1 + season + female + diarrhoea + older12h	159,8305755
log_transf_ng_per_g~1 + season + female + transport + older12h + season:female	160,5158089
log_transf_ng_per_g~1 + season + female + transport + season:female	160,7403202
log_transf_ng_per_g~1 + season + female + transport + diarrhoea + older12h + season:female	161,6169827
log_transf_ng_per_g~1 + season + female + transport + diarrhoea + season:female	161,9594417
log_transf_ng_per_g~1 + season + female + season:female	162,4044541
log_transf_ng_per_g~1 + season + female + older12h + season:female	162,7604488
log_transf_ng_per_g~1 + season + female + diarrhoea + season:female	163,635425
log_transf_ng_per_g~1 + season + female + diarrhoea + older12h + season:female	163,8923731
